# Supplementary material for: Artemisia herba alba Outperforms Indomethacin with Multitarget Efficacy and Safety in CFA Arthritic Model
Source: Antioxidants (Basel). 2026 Feb 2;15(2):190. doi: 10.3390/antiox15020190 (PMC12938658; doi:10.3390/antiox15020190)
Supplement: Supplementary file 1 [file antioxidants-15-00190-s001.zip]

Archive with 1 entries (1 files):
- antioxidants-4061236-supplementary.pdf
